# Supplementary material for: The Efficacy, Safety, and Side Effects of Intrapericardial Triamcinolone Treatment in Children with Post-surgical Pericardial Effusion: A Case Series
Source: Pediatr Cardiol. 2021 Aug 17;43(1):142–6. doi: 10.1007/s00246-021-02704-z (PMC8766361; doi:10.1007/s00246-021-02704-z)
Supplement: Supplementary file 1 — Supplementary file1 (XLSX 23 KB) [file 246_2021_2704_MOESM1_ESM.xlsx]

## Sheet: CHD 2019
PATIENT	INTERVENTION	SIDE INTERVENTION	PREDNISON (0=no, 1=yes)	#days	PERICARDIOCENTESIS (0=no, 1=yes)	TRIAMCINOLONE (0=no, 1=yes)	OUTCOME (0=not recovered, 1=recovered after prednisone, 2=recovered after prednisone and pericardiocentesis, 3=recovered after triamcinolone)
1	corrective surgery		0
2	Norwood		0
3	Coarctectomy		0
4	switch	VSD closure	0
5	aortic arch reconstruction	VSD closure	1	5	0	0	1
6	corrective surgery		0
7	aortic arch reconstruction		0
8	coarctectomy		0
9	bilateral pulmonary banding		0
10	corrective surgery	VSD closure	0
11	switch	aortic arch reconstruction	0
12	corrective surgery		0
13	aortic arch reconstruction	ASD fenestratie	0
14	coarctectomy		0
15	switch		0
16	aortic arch reconstruction	VSD closure	0
17	aortic arch reconstruction	coarctectomy	0
18	PM implantation		0
19	Ross-Konno	aortic arch reconstruction	0
20	aortic arch reconstruction	VSD closure	0
21	aortic arch reconstruction	VSD closure	0
22	coarctectomy		0
23	aortic arch reconstruction	VSD closure	0
24	central shunt	Coarctectomy	0
25	switch		0
26	aortic arch reconstruction	VSD closure	0
27	aortic arch reconstruction		0
28	aortic arch reconsruction	VSD closure	1	5	0	0	1
29	Ross-Konno	aortic arch reconstruction	0
30	thoracotomy		0
31	centrale shunt		0
32	coarctectomie		0
33			0
34	PDA closure		0
35	aortic arch reconstruction	VSD closure	0
36	corrective surgery		0
37	switch		0
38	Ross		0
39	PM implantation		0
40	Coarctectomy		0
41	coarctectomy		0
42	corective surgery		0
43	Ross Konno		0
44	VSD closure		0
45	VSD closure	PDA closure	0
46	ECMO		0
47	aortic arch reconstruction	VSD closure	0
48	corrective surgery		0
49	PAB		0
50	central shunt		0
51	corrective surgery		0
52	aortic arch reconstruction	PCPC	0
53	VSD closure		0
54	coractectomy		0
55	corrective surgery		0
56	corrective surgery		0
57	corrective surgery		0
58	VSD closure	ASD closure	0
59	central shunt		0
60	corrective surgery	LPA plasty	0
61	corrective surgery		0
62	corrective surgery		0
63	PCPC		0
64	corrective surgery		0
65	VSD closure	ASD closure	0
66	VSD closure	ASD closure	0
67	PA patch plasty		0
68	corrective surgery		0
69	Brom-plasty		0
70	VSD closure		0
71	corrective surgery		0
72	VSD closure	ASD closure	0
73	VSD closure	ASD closure	1	8	0	0	1
74	VSD closure		0
75	PCPC		0
76	corrective surgery		0
77	corrective surgery	ASD closure	0
78	corrective surgery	aneurysmectomy	0
79	PCPC		0
80	corrective surgery		0
81	corrective surgery	Morrow	0
82	ASD closure		1	unknown	1	1	3
83	double switch		0
84	VSD closure	commisurotomy	0
85	PCPC		0
86	VSD closure	ASD closure	0
87	VSD closure		0
88	corrective surgery		0
89	corrective surgery		0
90	VSD closure		1	16	0	0	1
91	unifocalisatie		0
92	corrective surgery		0
93	corrective surgery		0
94	ASD closure		0
95	corrective surgery	ASD closure	0
96	VSD closure		0
97	VSD closure		1	5	0	0	1
98	VSD closure		0
99	ASD closure		0
100	corrective surgery		0
101	PCPC		0
102	thoracotomie		0
103	LVOTO resection	matral valve plasty	0
104	VSD closure		0
105	corrective surgery		0
106	corrective surgery		0
107	VSD closure	PDA closure	0
108	ASD closure		0
109	Coarctectomy		0
110	thoracotomy		0
111	thoracotomy		0
112	VSD closure		1	10	0	0	1
113	MVP		1	4	0	0	1
114	thoracotomy		0
115	aortic root replacement	Morrow	0
116	ASD closure		0
117	lobectomy		0
118	RV PA conduit change		0
119	wig excisie		0
120	TCPC		0
121	aortic arch reconstruction		0
122	PVR homograft	VSD closure	0
123	double switch	Nikaidoh	0
124	VSD closure		0
125	thoracotomy		0
126	ASD closure	PDA closure	0
127	corrective surgery		0
128	TCPC	TVP	0
129	TCPC		0
130	TCPC		0
131	thoracotomy		0
132	thoracotomy		0
133	thoracotomy		0
134	tumor resection		0
135	VSD closure		0
136	ASD closure		0
137	corrective surgery		0
138	tumor resection		0
139	PM implantation		0
140	corrective surgery		0
141	corrective surgery	ASD closure	0
142	ASD closure		1	10	0	0	1
143	LVOTO resection		0
144	PVR homograft		0
145	LVOTO resection		0
146	ASD closure		0
147	RV-PA homograft		0
148	PVR homograft		0
149	Ross		0
150	PM implantation		0
151	corrective surgery		0
152	thoracotomy		0
153	PM lead implantation		0
154	corrective surgery		1	8	0	0	1
155	unifocalisatie		0
156	PVR homograft		0
157	David-operation		0
158	pm battery change		0
159	PM implantation		0
160	LVOTO resection	RV-PA homograft	0
161	corrective surgery		0
162	Reveal		0
163	PM implantation		0
164	corrective surgery		0
165	LVOTO resection		0
166	corrective surgery		0
167	thrombectomy		0
168	ASD closure		0
169	Reveal		0
170	debulking		0
171	Reveal implantation		0
172	Ross		0
173	RV PA conduit		0
174	VATS, bullectomy		0
175	ASD closure		0
176	TVP		0
177	RV-PA homograft	Yacoub	0
178	Bentall		0
179	PM lead implantation		0
180	corrective surgery		0
181	corrective surgery		0
182	Ross Konno		0
183	PM battery change		0
184	pm battery change		0

## Sheet: ASD 2009-2019
PATIENT	INTERVENTION	SIDE INTERVENTION	PREDNISON (0=no, 1=yes)	#days	PERICARDIOCENTESIS (0=no, 1=yes)	TRIAMCINOLONE (0=no, 1=yes)	OUTCOME (0=not recovered after prednisone, 1=recovered after prednisone)
185	ASD closure		0
186	ASD closure		0
187	ASD closure		0
188	ASD closure		0
189	ASD closure		0
190	ASD closure	PDA closure	0
191	ASD closure		0
192	ASD closure	MV-valvuloplasty	0
193	ASD closure	Valvulotomy PV	0
194	ASD closure	MV-valvuloplasty	0
195	ASD closure	PDA closure	0
196	ASD closure		0
82	ASD closure		1	unknown	1	1	0
197	ASD closure		0
198	ASD closure		0
199	ASD closure		0
200	ASD closure		0
94	ASD closure		0
201	ASD closure		0
202	ASD closure		0
203	ASD closure	PA patch plasty	0
204	ASD closure		0
205	ASD closure		0
206	ASD closure		0
207	ASD closure		0
208	ASD closure		0
99	ASD closure		0
209	ASD closure		0
210	ASD closure		0
211	ASD closure		0
212	ASD closure		0
213	ASD closure		0
214	ASD closure		0
215	ASD closure		0
216	ASD closure		0
217	ASD closure	commissurotomy	0
218	ASD closure		0
108	ASD closure		0
219	ASD closure		0
220	ASD closure		0
221	ASD closure	transannular patch	0
222	ASD closure		0
223	ASD closure		0
224	ASD closure		0
225	ASD closure		0
226	ASD closure		0
227	ASD closure		0
228	ASD closure		0
229	ASD closure		0
230	ASD closure		0
231	ASD closure		0
232	ASD closure		0
233	ASD closure		0
234	ASD closure		0
235	ASD closure		0
236	ASD closure		0
237	ASD closure		0
238	ASD closure		0
239	ASD closure		0
240	ASD closure		1	7	0	0	1
241	ASD closure	no patch	0
242	ASD closure		0
243	ASD closure		0
244	ASD closure		0
245	ASD closure		0
246	ASD closure		0
116	ASD closure		0
247	ASD closure		0
248	ASD closure		0
249	ASD closure		0
250	ASD closure		0
251	ASD closure		0
252	ASD closure		0
253	ASD closure		0
254	ASD closure		0
255	ASD closure		0
256	ASD closure		0
257	ASD closure		0
258	ASD closure		0
259	ASD closure		0
260	ASD closure		0
261	ASD closure		0
262	ASD closure		0
263	ASD closure		1	9	0	0	0
264	ASD closure		0
265	ASD closure		0
266	ASD closure		0
126	ASD closure	PDA closure	0
267	ASD closure		0
268	ASD closure		0
269	ASD closure		1	4	0	0	1
270	ASD closure		0
271	ASD closure		0
272	ASD closure		0
273	ASD closure		0
274	ASD closure		0
275	ASD closure		0
276	ASD closure	MV-annuloplasty	0
277	ASD closure		0
278	ASD closure		0
279	ASD closure		0
280	ASD closure		0
281	ASD closure		0
282	ASD closure		0
283	ASD closure		1	unknown	0	0	1
284	ASD closure		0
285	ASD closure		0
286	ASD closure		0
287	ASD closure		0
288	ASD closure		0
289	ASD closure		0
290	ASD closure		0
291	ASD closure		0
292	ASD closure		0
293	ASD closure		0
294	ASD closure		0
295	ASD closure		0
296	ASD closure		0
297	ASD closure		0
298	ASD closure		0
299	ASD closure		0
300	ASD closure		0
301	ASD closure		0
302	ASD closure		0
303	ASD closure		0
304	ASD closure		1	5	0	0	1
305	ASD closure		0
306	ASD closure		0
307	ASD closure		0
308	ASD closure		0
309	ASD closure		0
310	ASD closure		0
311	ASD closure		0
312	ASD closure		0
313	ASD closure		0
314	ASD closure		0
315	ASD closure		0
316	ASD closure		0
317	ASD closure		0
136	ASD closure		0
318	ASD closure		0
319	ASD closure		0
320	ASD closure		0
321	ASD closure		1	24	0	0	1
322	ASD closure		0
323	ASD closure		0
324	ASD closure		0
325	ASD closure		0
326	ASD closure	commisurotomy	0
327	ASD closure		0
328	ASD closure		0
329	ASD closure		0
330	ASD closure		0
331	ASD closure		0
142	ASD closure		1	10	0	0	1
332	ASD closure		0
333	ASD closure		1	27	0	0	1
334	ASD closure		0
335	ASD closure		0
336	ASD closure		1	7	0	0	1
337	ASD closure		1	7	0	0	1
338	ASD closure		0
146	ASD closure		0
339	ASD closure		0
340	ASD closure		0
341	ASD closure		0
342	ASD closure		0
343	ASD closure		1	4	1	0	1
344	ASD closure	MV-valvuloplasty	0
345	ASD closure		0
346	ASD closure		0
347	ASD closure		1	15	0	0	1
348	ASD closure	no patch	0
349	ASD closure		1	8	0	0	1
350	ASD closure		0
351	ASD closure		0
352	ASD closure		0
353	ASD closure		0
354	ASD closure		0
355	ASD closure		1	5	0	0	1
356	ASD closure		0
357	ASD closure		0
358	ASD closure		0
359	ASD closure		0
360	ASD closure		0
361	ASD closure		1	unknown	1	1	0
362	ASD closure		0
168	ASD closure		0
362	ASD closure		1	unknown	0	0	1
363	ASD closure		0
364	ASD closure		0
365	ASD closure		0
366	ASD closure		1	unknown	1	1	0
175	ASD closure		0
367	ASD closure	device removal	0
368	ASD closure		0
369	ASD closure		0
370	ASD closure		0
371	ASD closure		1	25	0	0	1
372	ASD closure		1	5	0	0	1
373	ASD closure	device removal	1	7	0	0	1
374	ASD closure		0
375	ASD closure		1	15	0	0	1
376	ASD closure		1	8	1	0	0
377	corrective surgery	ASD closure	0
378	switch	ASD closure	0
379	switch	ASD closure	0
380	switch	ASD closure	0
381	switch	ASD closure	1	7	0	0	1
382	corrective surgery	ASD closure	0
383	aortic arch reconstruction	ASD closure	0
384	switch	ASD closure	0
385	switch	ASD closure	0
386	CoA resection	ASD closure	0
387	corrective surgery	ASD closure	0
388	corrective surgery	ASD closure	0
389	switch	ASD closure	0
390	Aortic arch repair	ASD closure	0
391	corrective surgery	ASD closure	0
392	aortic arch reconstruction	ASD closure	0
393	aortic arch repair	ASD closure	0
394	VSD closure	ASD closure	0
395	aortic arch reconstruction	ASD closure	0
396	MV-valvuloplasty	ASD closure	0
397	VSD closure	ASD closure	0
398	VSD closure	ASD closure	0
399	VSD closure	ASD closure	0
400	VSD closure	ASD closure	0
401	VSD closure	ASD closure	0
402	VSD closure	ASD closure	0
403	VSD closure	ASD closure	0
404	VSD closure	ASD closure	0
405	VSD closure	ASD closure	0
406	VSD closure	ASD closure	0
407	VSD closure	ASD closure	0
408	VSD closure	ASD closure	0
409	VSD closure	ASD closure	0
410	VSD closure	ASD closure	0
411	VSD closure	ASD closure	0
412	VSD closure	ASD closure	0
413	corrective surgery	ASD closure	0
414	VSD closure	ASD closure	0
415	VSD closure	ASD closure	1	5	0	0	1
416	VSD closure	ASD closure	0
417	VSD closure	ASD closure	0
58	VSD closure	ASD closure	0
418	VSD closure	ASD closure	0
419	VSD closure	ASD closure	0
420	VSD closure	ASD closure	0
421	VSD closure	ASD closure	0
422	transannulaire patch	ASD closure	0
423	VSD closure	ASD closure	0
424	VSD closure	ASD closure	0
425	VSD closure	ASD closure	0
426	VSD closure	ASD closure	1	10	0	0	1
427	VSD closure	ASD closure	0
65	VSD closure	ASD closure	0
428	corrective surgery	ASD closure	0
66	VSD closure	ASD closure	0
429	corrective surgery	ASD closure	0
430	VSD closure	ASD closure	0
431	transannular patch	ASD closure	0
432	VSD closure	ASD closure	0
433	commissurotomy	ASD closure	0
434	transannular patch	ASD closure	0
435	VSD closure	ASD closure	0
72	VSD closure	ASD closure	0
73	VSD closure	ASD closure	1	8	0	0	1
77	corrective surgery	ASD closure	0
436	VSD closure	ASD closure	0
437	commissurotomy	ASD closure	0
438	VSD closure	ASD closure	0
86	VSD closure	ASD closure	0
439	transannular patch	ASD closure	0
95	corrective surgery	ASD closure	0
440		ASD closure	0
441	VSD closure	ASD closure	0
442	PA patchplasty	ASD closure	0
443	TV-valvuloplasty	ASD closure	0
444	corrective surgery	ASD closure	1	unknown	0	0	1
445	PA patchplasty	ASD closure	0
446	commissurotomy	ASD closure	0
447	device removal	ASD closure	0
448	VSD closure	ASD closure	0
449	RV-PA conduit	ASD closure	0
450	MV-valvuloplasty	ASD closure	0
141	corrective surgery	ASD closure	0
451	ASD device removal	ASD closure	0
452	removal amplatzer	ASD closure	0
